# Supplementary material for: PCR-Based Equine Gene Doping Test for the Australian Horseracing Industry
Source: Int J Mol Sci. 2024 Feb 22;25(5):2570. doi: 10.3390/ijms25052570 (PMC10931823; doi:10.3390/ijms25052570)
Supplement: Supplementary file 1 [file ijms-25-02570-s001.zip]

Archive with 1 entries (1 files):
- ijms-2840039-supplementary.pdf
